# Supplementary material for: Engineering and Two-Stage Evolution of a Lignocellulosic Hydrolysate-Tolerant Saccharomyces cerevisiae Strain for Anaerobic Fermentation of Xylose from AFEX Pretreated Corn Stover
Source: PLoS One. 2014 Sep 15;9(9):e107499. doi: 10.1371/journal.pone.0107499 (PMC4164640; doi:10.1371/journal.pone.0107499)
Supplement: Table S1 — Wild and domesticated S. cerevisiae strains used in phenotypic growth studies. (XLSX) [file pone.0107499.s014.xlsx]

## Sheet: Supporting Table S1
Table S1. Wild and domesticated S. cerevisiae strains used in phenotypic growth studies
Strain name	Strain Synonyms	Group	Obtained From	Source	Location	Date	Ploidy (if known)	Avg. Normalized Growth Rate in YP-AHP CSH	Std. Dev. Normalized Growth Rate in YP-AHP CSH	Rank Normalized Growth Rate in YP-AHP CSH	Avg. Normalized Growth Rate in YP-Detoxified AHP CSH	Std. Dev. Normalized Growth Rate in YP-Detoxified AHP CSH	Rank Normalized Growth Rate in YP-Detoxified AHP CSH	Avg. Normalized Growth Rate in YP-AHP SGH	Std. Dev. Normalized Growth Rate in YP-AHP SGH	Rank Normalized Growth Rate in YP-AHP SGH	Avg. Normalized Growth Rate in YP-Detoxified AHP SGH	Std. Dev. Normalized Growth Rate in YP-Detoxified AHP SGH	Rank Normalized Growth Rate in YP-Detoxified AHP SGH	Avg. Normalized Growth Rate in 6% Gluc. Loading ACSH	Std. Dev. Normalized Growth Rate in 6% Gluc. Loading ACSH	Rank Normalized Growth Rate in 6% Gluc. Loading ACSH	Avg. Normalized Growth Rate in 9% Gluc. Loading ACSH	Std. Dev. Normalized Growth Rate in 9% Gluc. Loading ACSH	Rank Normalized Growth Rate in 9% Gluc. Loading ACSH	Avg. Normalized Growth Rate in YP-6% Gluc. Loading ACSH	Std. Dev. Normalized Growth Rate in YP-6% Gluc. Loading ACSH	Rank Normalized Growth Rate in YP-6% Gluc. Loading ACSH	Avg. Normalized Growth Rate in YP-80% Dilute Acid Hydrolysate #1	Std. Dev. Normalized Growth Rate in YP-80% Dilute Acid Hydrolysate #1	Rank Normalized Growth Rate in YP-80% Dilute Acid Hydrolysate #1	Avg. Normalized Growth Rate in YP-80% Dilute Acid Hydrolysate #2	Std. Dev. Normalized Growth Rate in YP-80% Dilute Acid Hydrolysate #2	Rank Normalized Growth Rate in YP-80% Dilute Acid Hydrolysate #2	Avg. Normalized Growth Rate in YP-IL SGH	Std. Dev. Normalized Growth Rate in YP-IL SGH	Rank Normalized Growth Rate in YP-IL SGH
273614N	NCYC 3457	Clinical	G. Liti, NCYC/SGRP	Clinical isolate	Newcastle, UK	2007	Homozygous Diploid	0.387395	0.010059	55	0.700705	0.0139049	61	0.410595	0.00665864	61	0.796348	0.0393778	53	0.568486	0.000962708	63	0.385564	0.0453597	73	0.726949	0.0730605	69	0.297402	0.219018	66	0.00937107	0.00625845	18	0.804562	0.0452203	18
322134S	NCYC 3455	Clinical	G. Liti, NCYC/SGRP	Clinical isolate	Newcastle, UK	2007	Homozygous Diploid	0.13656	0.236528	96	0.768651	0.183538	26	0.413559	0.0864924	56	0.955358	0.0474605	4	0.651806	0.0355497	13	0.0652983	0.1131	111	0.596122	0.0258597	114	0.265036	0.184364	72	0	0	117	0.979078	0.0265098	5
378604X	NCYC 3456	Clinical	G. Liti, NCYC/SGRP	Clinical isolate	Newcastle, UK	2007	Homozygous Diploid	0.125705	0.217728	97	0.728485	0.0182429	42	0.411722	0.00942456	59	0.828274	0.054203	32	0.53189	0.0445715	81	0.32527	0.0256449	91	0.713135	0.0791671	82	0.219063	0.15203	81	0.0048388	0.00558817	31	0.670374	0.0482171	53
ATCC4124		Other Fermentation	ATCC	Molasses distillery yeast			Diploid or Polyploid	0.390127	0.00331801	53	0.612039	0.013504	98	0.44441	0.00466008	40	0.75183	0.00666925	80	0.608599	0.0362404	34	0.444733	0.0261754	33	0.737288	0.00415249	65	0.315676	0.0131625	61	0	0	117	0.621917	0.0167785	72
B1	Lalvin 71B	Vineyard	Lavlin	Vineyard (commercial)	France	NA	Diploid or Polyploid	0.419645	0.0367813	45	0.699505	0.0152348	62	0.446686	0.016571	37	0.750762	0.018477	82	0.607804	0.0293539	36	0.424714	0.00362554	49	0.710729	0.0575716	83	0.338082	0.0287936	51	0	0	117	0.631736	0.016422	67
B2	Levuline ALS	Vineyard	Levuline	Vineyard (commercial)	NA	NA	Diploid or Polyploid	0	0	117	0.715139	0.033975	50	0.314595	0.026999	95	0.828065	0.019789	33	0.584507	0.0497624	50	0.302401	0.0567433	96	0.846946	0.07128	15	0	0	117	0	0	117	0.731557	0.0303811	38
BC187	NCYC 3314, UCD 2120	Other Fermentation	G. Liti, NCYC/SGRP	Barrel fermentation	Napa Valley, USA	2005	Homozygous Diploid	0.445082	0.0227029	27	0.708254	0.0120565	54	0.413478	0.0349581	57	0.771149	0.0164378	69	0.563208	0.0230883	66	0.388003	0.0332513	71	0.7378	0.0620324	64	0.585074	0.330712	3	0	0	117	0.849141	0.0153716	8
BY4741 (Control 1)	BY4741	Lab	S288C derivative (MATa ura3D-1 leu2D-0 met15D-0 his3D-1ho/ho), Jasper Rine	Fig	California	NA	Haploid	0.33601	0.0322439	73	0.751463	0.0213828	33	0.367291	0.0245917	75	0.834459	0.0171009	30	0.278709	0.00960563	113	0.177736	0.0278965	108	0.727206	0.0658374	68	0	0	117	0	0	117	0.482738	0.00689774	109
BY4741 (Control 2)	BY4741	Lab	S288C derivative (MATa ura3D-1 leu2D-0 met15D-0 his3D-1ho/ho), Jasper Rine	Fig	California	NA	Haploid	0.317087	0.0553	79	0.726055	0.00329196	44	0.354889	0.0243022	79	0.803693	0.0193608	47	0.233639	0.0475729	117	0.166281	0.030073	109	0.707038	0.0711551	86	0	0	117	0.00313993	0.00627986	33	0.444659	0.0247529	113
BY4741 (Control 3)	BY4741	Lab	S288C derivative (MATa ura3D-1 leu2D-0 met15D-0 his3D-1ho/ho), Jasper Rine	Fig	California	NA	Haploid	0.310667	0.00377106	81	0.629749	0.00241217	87	0.368388	0.000412037	73	0.785464	0.00938703	57	0.287404	0.00489598	111	0.217753	0.0183531	103	0.682383	0.0675463	101	0	0	117	0	0	117	0.49699	0.0076081	107
CBS7960	DBVPG7960	Industrial fermentation (sugar cane)	Justin Fay, Washington University	Industrial fermentation (sugar cane)	Sau Paulo, Brazil	NA	Haploid	0.400657	0.00791376	50	0.617413	0.00593952	96	0.397419	0.00471755	64	0.821182	0.0106496	37	0.616657	0.0305383	28	0.46039	0.0171329	24	0.777733	0.00522082	46	0.35157	0.0223056	41	0	0	117	0.769361	0.0492469	24
CEN.PK113-5D (Control 1)	CEN.PK113-5D	Lab	EUROSCARF	EUROSCARF			Haploid	0.367858	0.0315478	62	0.811888	0.0256493	9	0.307559	0.037938	99	0.830929	0.0575848	31	0.466304	0.0713185	100	0.275296	0.0151487	99	0.846508	0.085164	16	0.413897	0.0198238	24	0	0	117	0.619903	0.0148119	76
CEN.PK113-5D (Control 2)	CEN.PK113-5D	Lab	EUROSCARF	EUROSCARF			Haploid	0.362908	0.0393218	66	0.815989	0.00865326	8	0.316922	0.039999	91	0.834578	0.0627867	29	0.43912	0.0127736	104	0.272191	0.0233601	100	0.862277	0.0744469	10	0.599456	0.376345	2	0	0	117	0.602521	0.0388185	85
CEN.PK113-5D (Control 3)	CEN.PK113-5D	Lab	EUROSCARF	EUROSCARF			Haploid	0.285259	0.00201924	85	0.625497	0.0174091	90	0.308096	0.00333953	98	0.79668	0.00976331	52	0.381139	0.0252819	109	0.279166	0.0237966	97	0.822021	0.00741955	23	0.35012	0.00992537	42	0	0	117	0.651906	0.0157294	61
CEN.PK2 (Control 1)	CEN.PK2	Lab	EUROSCARF, Tom Jeffries	EUROSCARF	NA	NA	Diploid	0.327192	0.0247531	76	0.70401	0.0371619	59	0.289003	0.0223955	104	0.737105	0.0695183	89	0.605012	0.0395088	39	0.433759	0.0073419	44	0.810769	0.135962	28	0.364868	0.0192791	37	0	0	117	0.47533	0.0102588	110
CEN.PK2 (Control 2)	CEN.PK2	Lab	EUROSCARF, Tom Jeffries	EUROSCARF	NA	NA	Diploid	0.285373	0.00268731	84	0.586196	0.0228178	104	0.314558	0.00597061	96	0.765766	0.00349482	73	0.608177	0.02521	35	0.463994	0.0251301	21	0.787954	0.00924127	40	0.323056	0.00321711	57	0	0	117	0.494565	0.00799845	108
CEN.PK2-1D (Control 1)	CEN.PK2-1D	Lab	EUROSCARF	EUROSCARF			Haploid	0.28241	0.0171107	87	0.770368	0.0218644	24	0.242723	0.0268788	107	0.818824	0.051086	40	0.404941	0.0768699	107	0.144718	0.00591832	110	0.814402	0.0728299	26	0	0	117	0	0	117	0.591098	0.00993335	89
CEN.PK2-1D (Control 2)	CEN.PK2-1D	Lab	EUROSCARF	EUROSCARF			Haploid	0.274705	0.022749	88	0.774003	0.00799281	20	0.23891	0.0190387	108	0.826885	0.0679184	35	0.381758	0.0417535	108	0.0551924	0.0570674	112	0.749414	0.26436	58	0	0	117	0	0	117	0.605385	0.029473	83
CEN.PK2-1D (Control 3)	CEN.PK2-1D	Lab	EUROSCARF	EUROSCARF			Haploid	0.200147	0.00395302	95	0.572726	0.0215408	106	0.230155	0.00225445	110	0.759465	0.0115955	76	0.317764	0.0359573	110	0.0412708	0.0375769	113	0.755758	0.00312833	55	0	0	117	0	0	117	0.634199	0.0100999	66
CLIB215		Bakery	Justin Fay, Washington University	Bakery	New Zealand	1994	Diploid	0.0281007	0.0486719	100	0.465411	0.00593695	114	0.181359	0.0503994	112	0.632455	0.0127159	109	0.543925	0.0371431	76	0.343647	0.0235415	86	0.719316	0.00987673	80	0	0	117	0	0	117	0.814447	0.0210767	15
CLIB324		Bakery	Justin Fay, Washington University	Bakery	Viet-Nam	1996	Diploid	0.404669	0.00780299	48	0.67036	0.011538	70	0.49258	0.00225849	13	0.918038	0.00674224	7	0.652052	0.0216506	12	0.47665	0.0235839	18	0.789764	0.0224736	37	0.321534	0.0101211	58	0	0	117	0.576496	0.0512923	94
CLIB382	CBS1782, DBVPG6175, NCYC361, NRRL YB-4238	Other Fermentation	Justin Fay, Washington University	Brewery	Ireland	pre-1952		0.268606	0.00557086	89	0.544316	0.0146555	111	0.316864	0.00762502	92	0.803518	0.0295007	48	0.671849	0.0520998	7	0.455995	0.0225915	27	0.860617	0.0235806	11	0.0895289	0.155069	86	0.0154033	0.00161291	12	0.796091	0.213557	20
DBVPG1106	NCYC 3447	Natural Isolate	G. Liti, NCYC/SGRP	Grapes	Australia	2007	Homozygous Diploid	0.347231	0.0140032	68	0.749881	0.0127546	34	0.41513	0.0163666	55	0.812157	0.0417078	43	0.528177	0.0181161	83	0.381995	0.0317156	76	0.816746	0.0928002	25	0.21655	0.153673	82	0	0	117	0.67977	0.0374637	49
DBVPG1373	NCYC 3312	Natural Isolate	G. Liti, NCYC/SGRP	Soil	The Netherlands	2005	Homozygous Diploid	0.497459	0.0176653	9	0.772902	0.0079223	22	0.534018	0.0262035	3	0.907682	0.047207	11	0.646452	0.0485444	15	0.426449	0.0266072	48	0.97572	0.0992014	2	0.275601	0.184694	69	0.00389597	0.00779194	32	1.01561	0.0791369	4
DBVPG1788	NCYC 3311	Natural Isolate	G. Liti, NCYC/SGRP	Soil	Turku, Finland	2005	Homozygous Diploid	0.100598	0.17424	98	0.665626	0.02912	73	0.231904	0.0114779	109	0.7227	0.051551	94	0.469496	0.0230436	97	0.306489	0.01527	94	0.696759	0.0697695	93	0	0	117	0.00243918	0.00487835	36	0.581752	0.0550079	92
DBVPG1853	NCYC 3313	Unknown	G. Liti, NCYC/SGRP	White tecc	Ethiopia	2005	Homozygous Diploid	0.400803	0.0312093	49	0.722235	0.0194865	48	0.418735	0.0204248	50	0.760546	0.0290105	74	0.558866	0.0542882	69	0.401335	0.0152883	63	0.766198	0.0817974	52	0.243708	0.17395	77	0	0	117	0.737697	0.0349289	35
DBVPG6040	NCYC 3469	Other Fermentation	G. Liti, NCYC/SGRP	Fermenting fruit juice	The Netherlands	2007	Homozygous Diploid	0.460512	0.00972645	19	0.668687	0.0108777	71	0.457641	0.00905519	29	0.708043	0.0161966	97	0.524075	0.0356	85	0.432259	0.0435409	45	0.684116	0.0631764	99	0.215069	0.150872	83	0.294451	0.0133912	8	0.591752	0.0604905	88
DBVPG6044	CBS 405, NCYC 3290, NRRL Y-1546, ATCC 10604	Other Fermentation	G. Liti, NCYC/SGRP	Bili Wine	West Africa	2004	Homozygous Diploid	0.299652	0.0386775	83	0.624757	0.0222701	93	0.307327	0.0247445	100	0.600877	0.0468962	113	0.496186	0.0432583	94	0.354285	0.0172308	82	0.664214	0.0753005	105	0.240639	0.0205279	78	0	0	117	0.712494	0.0301843	40
DBVPG6765	NCYC 3264	Natural Isolate	G. Liti, NCYC/SGRP	Lici Fruit	Indonesia	2004	Homozygous Diploid	0.0673133	0.11659	99	0.775001	0.0178151	19	0.227307	0.0189096	111	0.847543	0.0501393	25	0.619856	0.0314867	27	0.402277	0.0199633	61	0.870908	0.0619082	8	0.326502	0.236417	56	0	0	117	1.17182	0.0659849	3
DBY8268 (Control)		Lab	S288C derivative (ura3-52/ura3-D ho/ho GAL2/GAL2), David Botstein	Fig	California	NA	Diploid	0.316915	0.00750304	80	0.564423	0.016065	110	0.373617	0.0119601	72	0.809106	0.082206	45	0.283061	0.0133105	112	0.195735	0.0159027	106	0.62742	0.0199302	111	0	0	117	0	0	117	0.833047	0.0176735	11
DBY8268 (USDA)		Lab	S288C derivative (ura3-52/ura3-D ho/ho GAL2/GAL2), David Botstein	Fig	California	NA	Diploid	0.419887	0.0282063	44	0.823326	0.0159548	6	0.410598	0.0142629	60	0.917881	0.039494	8	0.245633	0.0188095	115	0.201171	0.00587958	105	0.764844	0.079283	53	0.369111	0.00862835	35	0	0	117	0.80997	0.0219184	17
FL100	ATCC28383	Lab	Justin Fay, Washington University	NA			Haploid	0.424392	0.0174038	38	0.723325	0.0150628	46	0.52207	0.0127838	6	0.927919	0.00688805	6	0.666728	0.0364586	9	0.490711	0.0202852	12	0.811513	0.0176692	27	0.378902	0.00865054	33	0.00676285	0.00589897	21	0.78151	0.058401	23
I14		Vineyard	Justin Fay, Washington University	Vineyard (soil)	Petina, Italy	2002		0.545921	0.0162015	3	0.792051	0.0206618	12	0.52785	0.0148423	5	0.863897	0.0302912	21	0.624048	0.0174764	24	0.480394	0.010004	17	0.80241	0.0690399	33	0.44948	0.0524533	11	0	0	117	0.791849	0.02243	21
IL-01		NA	Justin Fay, Washington University	Soil	Cahokia, IL	2003	Homozygous Diploid	0.436681	0.00517387	34	0.567781	0.0363837	108	0.463554	0.012514	27	0.633553	0.0121059	108	0.659438	0.0230508	10	0.554976	0.0287972	1	0.723163	0.0106224	73	0.430901	0.0327218	16	0	0	117	0.615178	0.0446316	79
K1	Kyokai no. 1	Sake	C. Kurtzman, ARS Culture Collection	Sake	Japan	1906	Diploid	0	0	117	0.803599	0.0164942	11	0.41786	0.0294312	51	0.887449	0.0258867	14	0.685627	0.040108	6	0.401995	0.0169302	62	0.909912	0.0741626	3	0	0	117	0	0	117	0.707226	0.0331864	43
K10	Kyokai no. 10	Sake	C. Kurtzman, ARS Culture Collection	Sake	Japan	1952	Diploid	0	0	117	0.658255	0.0212887	79	0.306026	0.0238421	101	0.767974	0.0467508	71	0.561044	0.0304984	67	0.305454	0.0105585	95	0.682408	0.0542153	100	0	0	117	0	0	117	0.699642	0.0110992	47
K11 (NCYC)	Awamori 1	Sake	Nami Goto-Yamamoto, National Research Institute of Brewing	Shochu Sake strain	Japan	1981	Diploid	0	0	117	0.290749	0.0332549	117	0.0362384	0.0627667	117	0.445972	0.0286241	117	0.442981	0.0350946	102	0	0	117	0.635312	0.0525438	110	0	0	117	0.00962259	0.0117483	17	0.330638	0.00791761	117
K11 (USDA)	NCYC 3452, Awamori 1	Sake	G. Liti, NCYC/SGRP	Shochu Sake strain	Japan	2007	Homozygous Diploid	0	0	117	0.633751	0.0291222	85	0.388965	0.0223136	66	0.837622	0.0493698	27	0.497628	0.0302832	92	0.210528	0.0172816	104	0.657776	0.0694611	107	0	0	117	0	0	117	0.390414	0.0208245	115
K12	AKU-9011	Sake	Nami Goto-Yamamoto, National Research Institute of Brewing	Sake (Shochu)	Japan	NA	Diploid	0.230056	0.0126188	91	0.586223	0.0310049	103	0.264331	0.0241008	105	0.594544	0.018042	114	0.537536	0.0342972	78	0.371332	0.00466914	79	0.681093	0.0716763	102	0.259258	0.0402314	73	0	0	117	0.736051	0.0188553	37
K13	NRIC 23	Sake	C. Kurtzman, ARS Culture Collection	Sake	Japan	NA	Diploid	0	0	117	0.657978	0.0124775	80	0.315259	0.0257642	94	0.760002	0.0305708	75	0.468157	0.0275455	99	0.232006	0.0793385	102	0.699808	0.072941	91	0	0	117	0	0	117	0.620975	0.0108085	75
K14	NRIC 1413	Sake	C. Kurtzman, ARS Culture Collection	Sake	Japan	NA	Diploid or Polyploid	0	0	117	0.660324	0.0246962	77	0.351147	0.0172495	80	0.739425	0.035527	88	0.578233	0.00417514	55	0.337977	0.012413	89	0.669791	0.0618104	103	0	0	117	0	0	117	0.570757	0.0133598	98
K15	NRIC 1685	Sake	C. Kurtzman, ARS Culture Collection	Sake	Japan	NA	Diploid or Polyploid	0.207482	0.0379837	93	0.704631	0.0135979	58	0.376961	0.0192403	69	0.783309	0.0386504	58	0.570747	0.0153099	60	0	0	117	0.719707	0.0714331	78	0	0	117	0	0	117	0.541954	0.0124701	101
K5	Kyokai no. 5	Sake	C. Kurtzman, ARS Culture Collection	Sake	Japan	1925	Diploid	0	0	117	0.367961	0.0193735	115	0.0585846	0.0260747	116	0.53452	0.0388292	115	0.240282	0.0388236	116	0	0	117	0.337684	0.035891	117	0	0	117	0	0	117	0.651055	0.0177625	62
K9	Kyokai no. 9	Sake	C. Kurtzman, ARS Culture Collection	Sake	Japan	1950s	Diploid	0	0	117	0.666844	0.0271581	72	0.350519	0.0118359	81	0.733031	0.0310938	92	0.559012	0.0207567	68	0.368784	0.00658481	80	0.702315	0.0589328	90	0	0	117	0	0	117	0.66601	0.0109655	57
L-1374	NCYC 3318	Wine fermentation	G. Liti, NCYC/SGRP	Wine fermentation	Maule Region, Chile	2005	Homozygous Diploid	0.435579	0.00629045	36	0.811102	0.0257652	10	0.49142	0.00660669	14	0.875631	0.0583287	19	0.544951	0.0227392	75	0.394329	0.0455896	70	0.827338	0.0918069	21	0.235857	0.161026	79	0	0	117	0.655406	0.0470091	59
L-1528	NCYC 3319	Wine fermentation	G. Liti, NCYC/SGRP	Wine fermentation	Maule Region, Chile	2005	Homozygous Diploid	0.285022	0.0352332	86	0.716525	0.0189218	49	0.348854	0.00908372	83	0.804787	0.0492168	46	0.504178	0.00601863	90	0.364612	0.0121358	81	0.771741	0.0773225	50	0	0	117	0	0	117	0.661519	0.0488283	58
M1		Vineyard	R. Mortimer	Vineyard	Italy	1993	Diploid or Polyploid	0	0	117	0.707407	0.0409421	56	0.315838	0.0135224	93	0.822869	0.0458147	36	0.641278	0.00554427	18	0.372421	0.0883935	78	0.883375	0.0383272	6	0	0	117	0	0	117	0.818571	0.00319943	14
M12		Vineyard	R. Mortimer	Vineyard	Italy	1993	Diploid or Polyploid	0	0	117	0.629575	0.0329398	88	0.300296	0.0248418	102	0.779357	0.0359082	63	0.620835	0.0260548	26	0.324056	0.0118839	93	0.75044	0.0560937	57	0	0	117	0	0	117	0.637151	0.0219357	64
M13		Vineyard	R. Mortimer	Vineyard	Italy	1993	Diploid or Polyploid	0	0	117	0.646205	0.0283286	82	0.320711	0.0169562	90	0.781192	0.0319584	59	0.621659	0.0214726	25	0.34405	0.0331005	85	0.748611	0.0508986	59	0	0	117	0.0101756	0.000130077	15	0.736606	0.0189894	36
M14		Vineyard	R. Mortimer	Vineyard	Italy	NA		0.337237	0.0216336	72	0.686678	0.0178635	67	0.325842	0.0109696	89	0.744772	0.0520728	86	0.41661	0.0437495	106	0.399332	0.0175699	66	0.661253	0.0463699	106	0.349221	0.0322296	44	0	0	117	0.81082	0.0327862	16
M22		Vineyard	R. Mortimer	Vineyard	Italy	NA	Diploid	0.342916	0.044196	70	0.743796	0.0452297	36	0.363581	0.00884829	76	0.786287	0.0427412	56	0.424658	0.0320022	105	0.412527	0.0195218	56	0.705468	0.0523062	87	0.349251	0.0312412	43	0	0	117	0.892562	0.0465637	7
M32		Vineyard	R. Mortimer	Vineyard	Italy	NA	Diploid or Polyploid	0.42647	0.0132814	37	0.687669	0.0266523	66	0.386625	0.00655901	67	0.728841	0.0246662	93	0.552197	0.0108915	74	0.413912	0.00504241	53	0.695601	0.0608122	95	0.354204	0.0180823	40	0	0	117	0.904491	0.0463719	6
M34		Vineyard	R. Mortimer	Vineyard	Italy	NA		0.383518	0.0183335	58	0.637582	0.0402714	84	0.347281	0.0100978	84	0.667123	0.0500561	103	0.558557	0.0497051	71	0.384352	0.00301933	74	0.705047	0.0327308	88	0.34084	0.0220223	50	0	0	117	0.709864	0.0196401	41
M6		Vineyard	R. Mortimer	Vineyard	Italy	1993	Diploid or Polyploid	0.525374	0.0320865	4	0.789589	0.0363599	13	0.481373	0.012833	20	0.85727	0.0487324	24	0.601707	0.0255646	41	0.451664	0.00488921	29	0.78911	0.072189	38	0.415868	0.0325146	23	0	0	117	0.626851	0.0287211	70
M9		Vineyard	R. Mortimer	Vineyard	Italy	1993	Diploid or Polyploid	0	0	117	0.660758	0.0285649	76	0.336294	0.0156382	85	0.737005	0.0280382	90	0.452189	0.0204558	101	0.269914	0.0110897	101	0.70259	0.0457122	89	0	0	117	0	0	117	0.525855	0.0163151	104
NC-02		Other Fermentation	Justin Fay, Washington University	Oak Exudate	Smoky Mountains, NC	2003		0.435803	0.00306962	35	0.632437	0.0183695	86	0.494707	0.0115093	12	0.77485	0.0195209	66	0.670715	0.0485998	8	0.52293	0.0227137	2	0.775865	0.00399553	47	0.422115	0.0275075	21	0	0	117	0.709756	0.0470757	42
NCYC110	NCYC 3486	Other Fermentation	G. Liti, NCYC/SGRP	Ginger beer from Z. officinale	West Africa	2007	Homozygous Diploid	0.318213	0.082914	78	0.72476	0.0228356	45	0.331072	0.0390333	87	0.625848	0.0360881	111	0.533529	0.0244944	80	0.382239	0.0304316	75	0.77251	0.0743655	49	0	0	117	0	0	117	0.560058	0.0261119	99
NCYC361	NCYC 3451	Unknown	G. Liti, NCYC/SGRP	NA		2007	Homozygous Diploid	0.579321	0.0104466	1	1.01557	0.0344082	1	0.592672	0.0437714	1	1.07523	0.0622401	2	0.703031	0.0200939	3	0.508889	0.0213596	4	0.987647	0.113193	1	0.424833	0.0888529	19	0.01734	0.03468	11	0.823755	0.0674737	12
NRRL YB-210	GLBRCY0	Natural Isolate	C. Kurtzman, ARS Culture Collection	Banana			Diploid or Aneuploid	0.578844	0.0469704	2	0.83925	0.0160942	5	0.532833	0.0295318	4	0.914908	0.0589271	9	0.645895	0.0212894	16	0.48399	0.00710824	16	0.90442	0.0169524	5	0.448237	0.0398522	12	0.390852	0.0235252	3	0.598804	0.0106971	87
PE-2		Other Fermentation	Argueso, JL et al., Genome Res. 2009, Tom Jeffries	Sugar cane fermentation	Brazil		Diploid	0.370944	0.0148215	61	0.542571	0.0283726	112	0.418846	0.0239988	49	0.684944	0.0167194	102	0.554489	0.0368092	72	0.416222	0.0126599	51	0.693565	0.00816623	97	0.31629	0.0398857	60	0	0	117	0.799825	0.0273547	19
PR	Pasteur Red	Vineyard	Red Star	Vineyard (commercial)	Paris, France	NA	Diploid	0.364563	0.0286246	65	0.773876	0.0308689	21	0.417844	0.028464	52	0.816245	0.037044	41	0.587477	0.0285451	49	0.41774	0.015549	50	0.799453	0.0594727	34	0.378126	0.036485	34	0	0	117	1.17487	0.13653	2
PW5		Other Fermentation	Justin Fay, Washington University	Raphia palm wine	Aba, Nigeria	2002		0.38737	0.00496652	56	0.607072	0.0123161	99	0.467538	0.011753	26	0.752687	0.00521582	79	0.65538	0.0435795	11	0.497727	0.0301236	8	0.786678	0.0114995	41	0.311639	0.018227	62	0	0	117	0.599838	0.0447192	86
S288c	NCYC 3466	Lab	G. Liti, NCYC/SGRP	Lab strain derived from crosses of wild strains EM93 and EM126 isolated from rotting figs, CA		2007	Haploid	0.310068	0.0362242	82	0.690456	0.00835802	64	0.327749	0.0188631	88	0.780503	0.0297834	62	0.517671	0.0562413	89	0.341499	0.0194429	87	0.687247	0.0506612	98	0.228049	0.030934	80	0.00583474	0.00673738	24	0.405766	0.0135071	114
SB	S. boulardii (S. cerevisiae)	Natural Isolate		Lychee fruit	Indonesia	NA		0	0	117	0.755665	0.0272109	31	0.399426	0.00896966	63	0.796821	0.0153635	51	0.613778	0.0434166	32	0.347007	0.0499896	83	0.820421	0.05328	24	0	0	117	0	0	117	0.746065	0.0378987	33
SK1	NCYC 3265	Lab	G. Liti, NCYC/SGRP	Lab	USA	2004	Homozygous Diploid	0.394651	0.0212854	51	0.74336	0.01747	37	0.335572	0.0150281	86	0.771224	0.0453898	68	0.614388	0.0689224	31	0.408866	0.00938681	58	0.808662	0.0633671	31	0.401472	0.0505396	27	0	0	117	0.748613	0.0326638	32
T7		Other Fermentation	Justin Fay, Washington University	Oak Exudate	Balber State Park, MO	2003		0.42331	0.00920537	40	0.624035	0.0234832	94	0.485737	0.010479	18	0.735924	0.00601894	91	0.695178	0.0510166	4	0.497378	0.00789782	9	0.773675	0.00417697	48	0.400064	0.0243342	28	0	0	117	0.559626	0.0390716	100
T73	ATCC 90607	Wine fermentation	Justin Fay, Washington University	Grape red wie	Alicante, Spain	1987		0.379585	0.00454635	59	0.605899	0.0097472	100	0.37638	0.018818	70	0.787704	0.00107601	55	0.596308	0.0372373	43	0.45142	0.0194354	30	0.780546	0.0350998	43	0.304005	0.0181388	65	0	0	117	0.624038	0.0496509	71
UC1	UCD 51	Vineyard	UC Davis	Vineyard	Burgundy, France	1948		0	0	117	0.712644	0.0314413	51	0.181221	0.0454095	113	0.878184	0.0480387	17	0.474636	0.0601457	96	0.189765	0.0393081	107	0.809932	0.0870795	29	0	0	117	0	0	117	0.715658	0.023553	39
UC5	UCD 612	Sake	UC Davis	Sake	Kurashi, Japan	pre-1974		0.202924	0.00307649	94	0.565153	0.014017	109	0.292382	0.00883853	103	0.745074	0.0113159	85	0.496205	0.045471	93	0.37495	0.0147477	77	0.720934	0.0147975	75	0.0704271	0.0610776	87	0	0	117	1.40347	0.529101	1
UWOPS03-461.4	NCYC 3461	Natural Isolate	G. Liti, NCYC/SGRP	Nectar of Bertam Palm	Malaysia	2007	Homozygous Diploid	0.48142	0.00921879	14	0.711952	0.0104882	53	0.489887	0.0237715	16	0.753348	0.0420233	78	0.541793	0.0257002	77	0.410031	0.000742207	57	0.740117	0.0519546	63	0.423152	0.0663696	20	0.00500442	0.0100088	29	0.575293	0.049728	96
UWOPS05-217.3	NCYC 3462	Natural Isolate	G. Liti, NCYC/SGRP	Nectar of Bertam Palm	Malaysia	2007	Homozygous Diploid	0.489121	0.00490191	10	0.706712	0.0136191	57	0.490747	0.0146937	15	0.75435	0.0446658	77	0.531505	0.042036	82	0.412592	0.0154694	55	0.729909	0.0623009	67	0.443431	0.0958981	14	0.00516672	0.0103334	28	0.518322	0.0409174	105
UWOPS05-227.2	NCYC 3468	Natural Isolate	G. Liti, NCYC/SGRP	Bertam Palm	Trigona, Malaysia	2007	Homozygous Diploid	0.481544	0.0137705	13	0.703907	0.0116655	60	0.487461	0.0220557	17	0.742935	0.049131	87	0.519407	0.0396004	87	0.415187	0.00717221	52	0.719585	0.0650187	79	0.630105	0.46929	1	0.00600816	0.0120163	23	0.528639	0.0889511	103
UWOPS83-787.3	NCYC 3448	Natural Isolate	G. Liti, NCYC/SGRP	Fruit of Opuntia stricta	Bahamas	2007	Homozygous Diploid	0.448967	0.025475	23	0.66435	0.0425542	75	0.433985	0.018469	44	0.712936	0.0476696	96	0.630643	0.0349225	22	0.459311	0.0303493	25	0.697843	0.0699052	92	0.363266	0.0583494	38	0.33672	0.0310491	7	0.743826	0.0535629	34
UWOPS87-2421	NCYC 3449	Natural isolate	G. Liti, NCYC/SGRP	Cladode of Opuntia megacantha	Hawaii	2007	Homozygous Diploid	0.465569	0.0219706	17	0.64943	0.00693667	81	0.453382	0.0207284	32	0.648392	0.0550631	106	0.567205	0.0268131	64	0.4591	0.0149949	26	0.70814	0.0579288	85	0.291157	0.203169	67	0.337288	0.0097367	6	0.748858	0.0546311	31
W303	NCYC 3467	Lab	G. Liti, NCYC/SGRP	Lab		2007	Homozygous Diploid	0.343975	0.0628561	69	0.97747	0.0468527	2	0.35595	0.0302404	78	1.10158	0.0438898	1	0.276142	0.0373764	114	0	0	117	0.641073	0.42759	109	0	0	117	0.00535287	0.0107057	26	0.769275	0.11886	25
WE372		Wine fermentation	Justin Fay, Washington University	Wine	Cape Town, South Africa			0	0	117	0.604535	0.0176278	101	0.165881	0.14385	114	0.768377	0.0168628	70	0.51889	0.0331871	88	0.275964	0.0400494	98	0.714203	0.0092245	81	0	0	117	0	0	117	0.621528	0.0293719	74
Y1	NRRL Y-390	Natural Isolate	C. Kurtzman, ARS Culture Collection	Mushrooms	NA	1992	Diploid or Polyploid	0.443372	0.0328053	30	0.778706	0.0324947	17	0.476747	0.0264008	22	0.865671	0.0233268	20	0.534322	0.0300553	79	0.401163	0.0167659	64	0.750973	0.0725708	56	0.344148	0.0238952	48	0	0	117	0.621699	0.0116789	73
Y10	NRRL Y-7567	Natural Isolate	C. Kurtzman, ARS Culture Collection	Coconut water	Philippines	1973		0.423742	0.0650553	39	0.590932	0.0292965	102	0.386585	0.0358237	68	0.629536	0.0277876	110	0.558837	0.0185982	70	0.396355	0.0254165	68	0.578758	0.0553407	116	0.346582	0.029503	46	0.36053	0.0212014	5	0.60296	0.0170773	84
Y12	NCYC 3445, NRRL Y-12663	Wine fermentation	G. Liti, NCYC/SGRP	Palm Wine	Africa	2007	Homozygous Diploid	0.421592	0.0192179	42	0.732519	0.0213134	40	0.41677	0.0164974	53	0.859477	0.0375141	23	0.583251	0.0273734	52	0.440248	0.0136135	37	0.780435	0.0747909	44	0.493248	0.320649	4	0.00539856	0.00623409	25	0.704706	0.0569433	46
Y2	NRRL YB-427	Other Fermentation	C. Kurtzman, ARS Culture Collection	Rum fermentation	Trinidad	1992		0.451737	0.0370114	21	0.732131	0.0233365	41	0.450183	0.0210726	34	0.813101	0.0339346	42	0.569391	0.00234145	62	0.431091	0.00818115	46	0.763614	0.0662222	54	0.336882	0.00941376	52	0	0	117	0.615384	0.0127625	77
Y2189	NRRL Y-2189	Natural Isolate	C. Kurtzman, ARS Culture Collection	Drosophila	San Jacinto, California, USA	NA		0.39447	0.0696449	52	0.777404	0.0150422	18	0.44178	0.0226309	41	0.810345	0.0635668	44	0.715609	0.0110988	1	0.46866	0.0160237	19	0.823516	0.0982243	22	0.317296	0.0112752	59	0	0	117	0.706243	0.0141911	44
Y2209 (Control)	NRRL Y-2209	Natural Isolate	C. Kurtzman, ARS Culture Collection	Leaves from Lepidopterous	San Jacinto, California, USA			0.335814	0.017132	74	0.625118	0.0173327	91	0.43301	0.0120871	45	0.790611	0.00982236	54	0.614864	0.0313274	30	0.506109	0.0071909	5	0.79906	0.0126379	35	0.331172	0.012595	54	0	0	117	0.762475	0.00575337	26
Y2209 (USDA)	NRRL Y-2209	Natural Isolate	C. Kurtzman, ARS Culture Collection	Leaves from Lepidopterous	San Jacinto, California, USA			0.442877	0.0304117	31	0.761011	0.0286837	30	0.436789	0.0110042	43	0.799801	0.0400863	50	0.573794	0.00278764	58	0.454619	0.0237587	28	0.864554	0.000425985	9	0.420751	0.037222	22	0	0	117	0.756272	0.0117307	28
Y3	NRRL Y-1438	Other Fermentation	C. Kurtzman, ARS Culture Collection	Palm Wine	Africa	1986		0.472787	0.0396202	15	0.766528	0.0205198	28	0.462632	0.0203054	28	0.820403	0.0446819	38	0.637003	0.0215188	19	0.460569	0.0135267	23	0.844	0.0588109	17	0.427219	0.103603	18	0	0	117	0.641213	0.0149359	63
Y389	NRRL Y-389	Natural Isolate	C. Kurtzman, ARS Culture Collection	Mushrooms				0.416223	0.0349232	46	0.637813	0.0369421	83	0.445274	0.0264529	39	0.719759	0.0283565	95	0.442104	0.0137549	103	0.34027	0.0129568	88	0.580241	0.0471533	115	0.244008	0.0104464	76	0	0	117	0.502708	0.0139768	106
Y55	NCYC 3266	Lab	G. Liti, NCYC/SGRP	Lab		2004	Homozygous Diploid	0.365011	0.0367634	64	0.664727	0.0316647	74	0.349539	0.0150296	82	0.663774	0.0359217	105	0.523802	0.0158568	86	0.439915	0.0380652	38	0.726701	0.0619587	70	0.356588	0.0381949	39	0.00266712	0.00533425	35	0.842251	0.0590138	10
Y6	NRRL YB-1952	Natural Isolate	C. Kurtzman, ARS Culture Collection	NA	French Guiana	NA		0.444642	0.0331083	28	0.779323	0.0201541	16	0.445494	0.0296836	38	0.883152	0.0622628	16	0.632654	0.0165572	21	0.487694	0.0126488	14	0.804132	0.0897686	32	0.404203	0.0399998	25	0	0	117	0.690837	0.0217132	48
Y7568	NRRL Y-7568	Natural Isolate	C. Kurtzman, ARS Culture Collection	Papaya	Philippines	NA		0.447967	0.00480139	24	0.766606	0.020744	27	0.450105	0.00872383	36	0.802877	0.0287756	49	0.566446	0.00321615	65	0.450626	0.028165	31	0.788635	0.0603024	39	0.40353	0.0414679	26	0	0	117	0.628669	0.013329	69
Y9	NCYC 3460, NRRL Y-5997	Other Fermentation	G. Liti, NCYC/SGRP	Ragi	Java, Indonesia	2007	Homozygous Diploid	0.450627	0.010722	22	0.747119	0.00851251	35	0.474087	0.0284731	24	0.819501	0.0477823	39	0.588681	0.0126938	48	0.434895	0.0157622	41	0.720222	0.0350377	77	0.366924	0.0882409	36	0.00267727	0.00535455	34	0.668005	0.0288113	55
YB4081	NRRL YB-4081	Natural Isolate	C. Kurtzman, ARS Culture Collection	Guava	Philippines	NA		0.439474	0.0290095	33	0.624905	0.0675841	92	0.425207	0.00601943	47	0.707824	0.10045	98	0.47539	0.0118613	95	0.402336	0.00427827	60	0.606594	0.059418	113	0.383903	0.0323361	32	0	0	117	0.75149	0.0282291	30
YB4082	NRRL YB-4082	Natural Isolate	C. Kurtzman, ARS Culture Collection	Papaya	Philippines	NA		0.338522	0.0422838	71	0.660277	0.0126971	78	0.309835	0.0257476	97	0.74628	0.0232554	84	0.526675	0.0276372	84	0.346935	0.00811738	84	0.643442	0.0665681	108	0.270547	0.0130367	71	0	0	117	0.471933	0.077859	111
YB908	NRRL YB-908	Natural Isolate	C. Kurtzman, ARS Culture Collection	Wild cherry tree gum	NA	NA		0.50151	0.0102319	8	0.621418	0.026921	95	0.450132	0.0103081	35	0.625569	0.0367841	112	0.594698	0.00991249	44	0.495246	0.0128828	10	0.695206	0.0567625	96	0.491652	0.0877215	5	0.363702	0.0214302	4	0.574839	0.0311098	97
YIIc17_E5	NCYC 3470	Wine fermentation	G. Liti, NCYC/SGRP	Wine	Sauternes, France	2007	Homozygous Diploid	0.463267	0.0107839	18	0.76359	0.00957158	29	0.502318	0.0256033	9	0.875683	0.0611974	18	0.468724	0.0684321	98	0.324892	0.0149768	92	0.668294	0.0590584	104	0.307754	0.0923944	63	0.265833	0.0147532	9	0.541689	0.0199342	102
YJM1129	NRRL Y-567	Other Fermentation	J. McCusker	Fermentation (Distillery)	NA	pre-1912		0.383679	0.0274301	57	0.816281	0.0359261	7	0.374057	0.065255	71	0.899315	0.0430724	12	0.605514	0.0395914	38	0.396655	0.0156615	67	0.908054	0.0756966	4	0.278283	0.0204661	68	0	0	117	0.704941	0.0206892	45
YJM269		Other Fermentation	J. McCusker	Fermentation (Apple juice)	NA	1953	Diploid	0	0	117	0.356332	0.00785512	116	0.145799	0.0259659	115	0.478547	0.0165845	116	0.612726	0.0341403	33	0.326535	0.048269	90	0.732164	0.0526989	66	0	0	117	0	0	117	0.791794	0.0129657	22
YJM308		Clinical	J. McCusker	Clinical isolate	USA	pre-1994		0.444471	0.0255106	29	0.77009	0.0331107	25	0.477987	0.02083	21	0.895951	0.0409082	13	0.605628	0.0213209	37	0.443625	0.0239265	34	0.855113	0.0861634	13	0.306274	0.022803	64	0	0	117	0.677798	0.0287234	50
YJM320		Clinical	J. McCusker via Justin Fay, Washington University	Clinical isolate	USA	pre-1994		0.367803	0.00648271	63	0.683408	0.00555159	68	0.455348	0.00490213	31	0.884675	0.0209136	15	0.686813	0.0426721	5	0.484051	0.0295905	15	0.880284	0.0172986	7	0.395865	0.0222307	30	0	0	117	0.635777	0.0644664	65
YJM326		Clinical	J. McCusker via Justin Fay, Washington University	Clinical isolate	USA	pre-1994		0.37292	0.00332189	60	0.629109	0.0240542	89	0.408575	0.0102147	62	0.77928	0.00677177	64	0.704297	0.0472068	2	0.51908	0.0256308	3	0.809003	0.00587917	30	0.441018	0.0804745	15	0.0092974	0.000342361	19	0.675223	0.0558502	52
YJM339	segregant of YJM311	Clinical	J. McCusker	Clinical isolate	USA	pre-1994	Diploid	0.445771	0.0297369	26	0.712423	0.0338113	52	0.416237	0.0208033	54	0.773798	0.0539588	67	0.569525	0.0169181	61	0.446246	0.0185222	32	0.725529	0.071374	71	0.399111	0.00178348	29	0	0	117	0.761405	0.0329397	27
YJM421		Clinical	J. McCusker via Justin Fay, Washington University	Clinical isolate	USA	pre-1994		0.335541	0.0112267	75	0.501937	0.0166481	113	0.367709	0.00394215	74	0.667103	0.0073553	104	0.503873	0.0315702	91	0.395966	0.0137297	69	0.613604	0.00917923	112	0.273935	0.015551	70	0.255506	0.0145384	10	0.615195	0.0183803	78
YJM428		Clinical	J. McCusker via Justin Fay, Washington University	Clinical isolate	USA	pre-1994		0.321961	0.0893998	77	0.616157	0.0330346	97	0.428323	0.00324429	46	0.780869	0.0156971	61	0.589701	0.0429497	47	0.387464	0.0368341	72	0.724689	0.0110421	72	0.252611	0.0215782	74	0	0	117	0.57945	0.0386494	93
YJM440		Clinical	J. McCusker	Clinical isolate	USA	pre-1994	Diploid	0.485471	0.0253431	12	0.772672	0.0374864	23	0.484558	0.0108934	19	0.827562	0.0394424	34	0.602798	0.018471	40	0.462973	0.00961	22	0.857103	0.0289635	12	0.454142	0.0620036	10	0.0102877	0.00097528	14	0.753136	0.00666362	29
YJM451		Clinical	J. McCusker via Justin Fay, Washington University	Clinical isolate	Europe	pre-1994		0.362823	0.00403172	67	0.583781	0.0292151	105	0.413302	0.0115178	58	0.781121	0.0108529	60	0.582821	0.0381526	53	0.434383	0.00987572	43	0.720235	0.0107217	76	0.344917	0.0434055	47	0	0	117	0.449545	0.0340772	112
YJM454		Clinical	J. McCusker	Clinical isolate	USA	pre-1994		0.514204	0.0181392	7	0.755149	0.0400129	32	0.499102	0.0288249	10	0.777218	0.0389622	65	0.591046	0.0251252	46	0.43086	0.00484729	47	0.741614	0.0912216	62	0.335903	0.0350232	53	0	0	117	0.5835	0.0221752	90
YJM627		Clinical	J. McCusker	Clinical isolate				0.422471	0.0341585	41	0.741408	0.0387973	38	0.419818	0.0234115	48	0.837036	0.0354789	28	0.583525	0.0157016	51	0.43987	0.0124998	39	0.747631	0.0637081	60	0.329049	0.0230623	55	0	0	117	0.582856	0.0173545	91
YJM653		Clinical	J. McCusker via Justin Fay, Washington University	Clinical isolate				0.410974	0.00275906	47	0.727345	0.0167957	43	0.517867	0.0170276	7	0.94644	0.005308	5	0.650338	0.030726	14	0.48848	0.0228025	13	0.827664	0.0118802	20	0.349091	0.0181791	45	0.00614848	0.00537101	22	0.608615	0.0483908	82
YJM975	NCYC 3472	Clinical	G. Liti, NCYC/SGRP	Clinical isolate	Bergamo, Italy	2007	Homozygous Diploid	0.22282	0.193072	92	0.783422	0.0389873	15	0.396279	0.0363194	65	0.86359	0.0700003	22	0.552749	0.0280686	73	0.442405	0.0199182	36	0.784888	0.0714065	42	0.189182	0.134493	85	0	0	117	0.675621	0.0414066	51
YJM978	NCYC 3458	Clinical	G. Liti, NCYC/SGRP	Clinical isolate	Bergamo, Italy	2007	Homozygous Diploid	0.452152	0.0180215	20	0.857736	0.0111674	4	0.494881	0.012177	11	0.910399	0.0490831	10	0.592706	0.0164822	45	0.434535	0.0375316	42	0.854529	0.0940612	14	0.24874	0.182367	75	0.00491602	0.00567866	30	0.845572	0.0594465	9
YJM981	NCYC 3471	Clinical	G. Liti, NCYC/SGRP	Clinical isolate	Bergamo, Italy	2007	Homozygous Diploid	0.487839	0.0202993	11	0.906602	0.0136342	3	0.537132	0.0166858	2	0.985362	0.0406315	3	0.636016	0.0364556	20	0.443363	0.0250877	35	0.834793	0.0911552	19	0.471047	0.198042	7	0.0101736	0.00692125	16	0.823155	0.0429576	13
YPS1000		Oak	Paul Sniegowski	Oak Exudate	Mettlers Woods, NJ, USA	2000		0.525098	0.0196487	5	0.707616	0.0256277	55	0.475703	0.0148931	23	0.696043	0.0351062	101	0.624983	0.000685272	23	0.504186	0.0174091	6	0.771192	0.0751423	51	0.447815	0.0244244	13	0.402407	0.031907	2	0.612882	0.0256647	81
YPS1009		Oak	Paul Sniegowski	Oak Exudate	Mettlers Woods, NJ, USA	2000		0.516383	0.0373435	6	0.784251	0.0337132	14	0.508458	0.018131	8	0.843311	0.0292624	26	0.641565	0.0215735	17	0.497866	0.0220129	7	0.837234	0.0749111	18	0.462094	0.0349987	8	0.0123589	0.00137277	13	0.655372	0.0161216	60
YPS128	NCYC 3284	Natural Isolate	G. Liti, NCYC/SGRP	Soil	Pennsylvania, USA	2004	Homozygous Diploid	0.44233	0.0345536	32	0.671576	0.011332	69	0.453193	0.0359496	33	0.700729	0.0483991	99	0.580332	0.0259423	54	0.467136	0.00294444	20	0.721161	0.059887	74	0.479974	0.171014	6	0	0	117	0.666575	0.0458779	56
YPS163		Oak	Paul Sniegowski	Oak Exudate	Pennsylvania, USA	1999	Diploid	0.471028	0.0341132	16	0.739593	0.048049	39	0.467553	0.0165269	25	0.767246	0.0328237	72	0.615399	0.0143683	29	0.49336	0.0153272	11	0.793651	0.0221339	36	0.455529	0.0405301	9	0.420657	0.0289905	1	0.669417	0.0279077	54
YPS606	NCYC 3315	Natural Isolate	G. Liti, NCYC/SGRP	Oak	Woodland, PA	2005	Homozygous Diploid	0.447568	0.0349138	25	0.692527	0.0460639	63	0.456897	0.025508	30	0.698849	0.0579597	100	0.575121	0.00819456	57	0.439708	0.0108025	40	0.708997	0.044639	84	0.429271	0.0799322	17	0	0	117	0.631031	0.0569872	68
YS2	NCYC 3487	Bakery	G. Liti, NCYC/SGRP	Baker's strain	Australia	2008	Homozygous Diploid	0.247571	0.0130157	90	0.568775	0.0103966	107	0.254374	0.00645869	106	0.644699	0.0524892	107	0.571286	0.064417	59	0.413471	0.0324571	54	0.696213	0.0581033	94	0.200344	0.137624	84	0.00766384	0.0088597	20	0.57553	0.0388084	95
YS4	NCYC3453	Bakery	G. Liti, NCYC/SGRP	Bakery	The Netherlands	2007	Homozygous Diploid	0.389862	0.0262067	54	0.722583	0.0237114	47	0.359014	0.00319439	77	0.747376	0.0192074	83	0.596784	0.0484263	42	0.406814	0.00751067	59	0.779643	0.0703798	45	0.384296	0.0378698	31	0	0	117	0.613877	0.0584583	80
YS9	NCYC 3454	Bakery	G. Liti, NCYC/SGRP	Le Saffre Baker's strain	Singapore	2007	Homozygous Diploid	0.421246	0.0137413	43	0.689628	0.00603548	65	0.43991	0.0133218	42	0.751153	0.0246764	81	0.577238	0.0354038	56	0.399844	0.0177336	65	0.745496	0.0581163	61	0.343305	0.0523253	49	0.00525098	0.00607226	27	0.377273	0.0518782	116
